# Supplementary material for: A Marine Anticancer Cinnamyloxyl Derivative with Unique Binding Sites at Carbonic Anhydrase IX (CAIX) Inhibits Adenocarcinomic A549 Cells
Source: Pharmaceuticals (Basel). 2026 Jan 12;19(1):132. doi: 10.3390/ph19010132 (PMC12845052; doi:10.3390/ph19010132)
Supplement: Supplementary file 1 [file pharmaceuticals-19-00132-s001.zip]

Archive with 1 entries (1 files):
- pharmaceuticals-3795507-supplementary.pdf
